# Supplementary material for: Characterization of transgenic mouse models targeting neuromodulatory systems reveals organizational principles of the dorsal raphe
Source: Nat Commun. 2019 Oct 11;10:4633. doi: 10.1038/s41467-019-12392-2 (PMC6789139; doi:10.1038/s41467-019-12392-2)
Supplement: Supplementary file 3 — Source Data [file 41467_2019_12392_MOESM3_ESM.xlsx]

## Sheet: Figure 1
Fig 1b-p		Group totals of cell counts for each mouse line - data shown in Fig 1 b-p is % eYFP+ cells that are TpH+ or TH+ in total for all mice in each group
	5HT-targeting								DA-targeting
	SERT-Cre ; DR				ePET-Cre ; DR				DAT-Cre ; DR				TH-Cre ; DR				PITX3-Cre ; DR
subregion	%	n	EYFP+ / TpH+	EYFP+ /TpH-	%	n	EYFP+ / TpH+	EYFP+ /TpH-	%	n	EYFP+ / TH+	EYFP+ /TH-	%	n	EYFP+ / TH+	EYFP+ /TH-	%	n	EYFP+ / TH+	EYFP+ /TH-
1	90.9548	199	181	18	98.2456	171	168	3	90	30	27	3	55.814	43	24	19	31.25	48	15	33
2	94.9239	197	187	10	90.3955	177	160	17	88	25	22	3	63.0435	46	29	17	25.8621	58	15	43
3	95.8692	581	557	24	89.2256	297	265	32	60.8392	143	87	56	77.3913	115	89	26	32.9004	231	76	155
4	96.2552	721	694	27	91.9847	262	241	21	82.4074	108	89	19	70.5882	170	120	50	32.8358	67	22	45
Total	95.3475	1698	1619	79	91.9515	907	834	73	73.5294	306	225	81	70.0535	374	262	112	31.6832	404	128	276
Fig 1 q	Statistical Analysis of specificity: % of eYFP+ cells that are TpH+
SERT-Cre						ePET-Cre
animal	Total	Dorsal	Ventral	Lateral		animal	Total	Dorsal	Ventral	Lateral
1	92.6267	93.9394	95.4545	87.3016		1	92	91.6667	85.1852	97.2973
2	94.8052	97.2414	94.5946	91.3043		2	87.7698	72.549	97.619	95.6522
3	96.9231	97.4026	97.4576	95.3846		3	83.4286	74.2857	100	87.6404
4	95.0749	92.7007	96.9388	94.7761		4	95.5285	95.9184	92.0635	97.6471
5	96.748	96.4912	96.4912	95.2381		5	96.7611	97.4684	97.4684	95.6044
AVG	95.2356	95.5551	96.1874	92.801		AVG	91.0976	86.3776	94.4672	94.7683
SEM	0.77949	0.945808	0.516936	1.56523		SEM	2.47397	5.3826	2.65976	1.82989
Analysis of cell type specificity in rostral vs caudal DR: % of eYFP+ cells that are TpH+									n=4 slices per group from n=2 mice of each genotype
SERT-Cre	slice number	%				ePET-Cre	slice number
anterior	1	100				anterior	1	100
	2	100					2	94.5946
	3	100					3	66.6667
	4	71.4286					4	92.3077
	AVG	92.8571					AVG	88.3922
	SEM	7.14286					SEM	7.41924
posterior	1	91.6667				posterior	1	82.6087
	2	97.0588					2	86.1111
	3	95					3	88.8889
	4	89.4737					4	86.4865
	AVG	93.2998					AVG	86.0238
	SEM	1.69133					SEM	1.294
Fig 1. r	number of eYFP+ TpH+ cells counted per animal
	SERT-Cre		ePET-Cre
	mouse	n	mouse	n
	1	201	1	92
	2	365	2	122
	3	252	3	146
	4	444	4	235
	5	357	5	239
	AVG	323.8	AVG	166.8
	SEM	43.2913	SEM	29.9155
Fig 1 s	Statistical Analysis of specificity: % of eYFP+ cells that are TH+
DAT-Cre						TH-Cre						PITX3-Cre
animal	Total	Dorsal	Ventral	Lateral		animal	Total	Top	Bottom	Lateral		animal	Total	Top	Bottom	Lateral
1	60.9195	52.7273	81.25	68.75		1	71.5152	80	72.3404	61.1111		1	35.2941	38.0952	33.3333	29.6296
2	78.481	82.1429	67.6471	94.1176		2	74.7899	80.5556	77.9661	58.3333		2	40	43.4783	54.5455	28.5714
3	78.5714	58.3333	91.3793	100		3	61.1111	72.7273	35.2941	58.6207		3	26.7281	26.2295	27.2727	27.451
AVG	72.6573	64.4012	80.0921	87.6225		AVG	69.1387	77.7609	61.8669	59.355		AVG	34.0074	35.9343	38.3838	28.5507
SEM	5.86895	9.01726	6.87533	9.58785		SEM	4.12363	2.52194	13.3853	0.881943		SEM	3.88491	5.09516	8.26803	0.629007
Fig 1 t	number of eYFP+ TH+ cells counted per animal
	DAT-Cre		TH-Cre		PITX3-Cre
	mouse	n	mouse	n	mouse	n
	1	53	1	118	1	36
	2	62	2	89	2	34
	3	110	3	55	3	58
	AVG	75	AVG	87.3333	AVG	42.6667
	SEM	17.6918	SEM	18.2056	SEM	7.68838

## Sheet: Figure 2
	Glu-targeting								GABA-targeting
	VGluT3-Cre ; DR				VGluT3-Cre ; DR				GAD2-Cre ; DR				GAD2-Cre ; DR
	%	n	EYFP+ / TpH+	EYFP+ /TpH-	%	n	EYFP+ / TH+	EYFP+ /TH-	%	n	EYFP+ / TpH+	EYFP+ /TpH-	%	n	EYFP+ / TH+	EYFP+ /TH-
Top	14.311	566	81	485	1.11359	449	5	444	0	285	0	285	4.38247	251	11	240
Bottom	45.8156	705	323	382	0.300752	665	2	663	0.854701	234	2	232	0	246	0	246
Left	4.43038	316	14	302	0	366	0	366	0	497	0	497	0.530504	377	2	375
Right	2.05479	292	6	286	0	311	0	311	0	532	0	532	1.19403	335	4	331
Total	22.5652	1879	424	1455	0.390843	1791	7	1784	0.129199	1548	2	1546	1.40612	1209	17	1192
animal 1	22.807	456	104	352	0.609756	492	3	489	0	281	0	281	0.414938	241	1	240
animal 2	24.9651	717	179	538	0.506757	592	3	589	0.149701	668	1	667	1.75879	398	7	391
animal 3	19.9717	706	141	565	0.141443	707	1	706	0.166945	599	1	598	1.57895	570	9	561
Total	22.5652	1879	424	1455	0.390843	1791	7	1784	0.129199	1548	2	1546	1.40612	1209	17	1192

## Sheet: Figure 3
Fig. 3a axon density analysis, % of ROI covered with axons
mouse line	section #	Ant Ctx	NAc	SEPT	BNST	LH	LHb	BLA	CeA	VTA
DAT-Cre	1	2.3	1.65	0.9	35.43	10.49	0.01	10.72	42.24	16.19
	2	1.41	4.19	0.45	37.57	6.45	0.02	19.35	20.37	12.26
	3	1.83	6.03	0.23	46.8	4.53	1.9	2.94	36.56	9.13
	4	4.43	1.73	0.6	24.55	2.83	0.98	11.8	25.19	5.89
	5	2.76	1.35	0.78	26.4	1.76	0.15	5.1	26.56	6.08
	6	1.78	1.28	0.56	42.03	7.03	0.83	10.4	24.8	5.04
PITX3-CRE	1	2.3	3.94	1.4	27.36	6.13	0.52	0.98	35.91	14.93
	2	0.84	4.84	2.31	37.56	6.61	0.39	7.67	45.13	14.4
	3	2.56	3.47	1.72	36.46	9.63	2.24	5.25	39.05	15.48
	4	1.52	3.04	5.26	18.14	4.68	0.21	8.16	35.17	4.14
	5	1.66	0.89	1.28	29.14	6.14	3.83	7.04	42.02	8.37
	6	1.93	1.99	1.38	42.07	6.03	0.7	5.68	36.84	5.44
EPET-Cre	1	16.24	16.77	14.83	39.22	63.51	27.93	31.16	20	45.8
	2	16.12	17.86	11.13	51.38	60.41	29.16	26.45	19.32	74.17
	3	33.57	24.59	5.93	41.66	65.84	52.09	25.14	23.87	61.63
	4	31.95	51.76	29.89	53.38	83.93	36.98	51.05	56.61	58.69
	5	33.49	14.33	47.78	47.8	65.94	32.31	19.12	26.25	16.49
	6	26.56	13.13	20.07	19.28	73.06	33.55	30.98	33.27	55.88
SERT-CRE	1	50.17	41.4	37.17	38.5	57.87	37.51	24.83	7.42	60.65
	2	47.83	26.13	47.37	40.85	60.07	9.74	40.05	27.27	48.54
	3	34.24	33.67	11.12	53.09	61.09	19.35	46.56	16.41	59.59
	4	14.75	57.95	6.47	19.75	33.04	25.31	14.74	9.48	39.95
	5	26.04	17.82	0.47	32.67	32.91	0.7	25.2	16.56	49.45
	6	23.73	19.18	1.69	28.24	43	15.7	51.12	30.8	33.29
axon density analysis		Ant Ctx	NAc	SEPT	BNST	LH	LHb	BLA	CeA	VTA
DAT-CRE	AVG	2.41833	2.705	0.586667	35.4633	5.515	0.648333	10.0517	29.2867	9.09833
	SEM	0.445267	0.799816	0.0970109	3.54648	1.29357	0.303331	2.34648	3.38893	1.79037
PITX3-CRE	AVG	1.80167	3.02833	2.225	31.7883	6.53667	1.315	5.79667	39.02	10.46
	SEM	0.249271	0.576168	0.62613	3.52964	0.673318	0.585028	1.06698	1.58724	2.08339
EPET-Cre	AVG	26.3217	23.0733	21.605	42.12	68.7817	35.3367	30.65	29.8867	52.11
	SEM	3.37329	5.96504	6.21144	5.08293	3.47553	3.59971	4.4627	5.72832	8.04857
SERT-CRE	AVG	32.7933	32.6917	17.3817	35.5167	47.9967	18.0517	33.75	17.99	48.5783
	SEM	5.72555	6.22244	8.12688	4.6755	5.44965	5.19195	5.82967	3.82492	4.38149

## Sheet: Figure 4
Fig1 b
Brain region	Cells	Pixels
Visual Ctx	2	0
MHb	2	12
Other Thal	5	111
Claustrum	14	59
SSry Ctx	23	310
Piriform Ctx	35	413
SSry Ctx	42	207
Motor Ctx	53	573
CeL	62	2039
PPTg	102	3120
LH	151	5041
SN	159	4536
Fig 4 c-d
SERT-Cre	eYFP+/mCherry+/TpH+	eYFP+/mCherry+/TpH-	eYFP+/mCherry-/TpH+	eYFP+/mCherry-/TpH-	eYFP-/mCherry+/TpH+	eYFP-/mCherry+/TpH-
# cells	207	42	95	392	113	68
ePET-Cre	eYFP+/mCherry+/TpH+	eYFP+/mCherry+/TpH-	eYFP+/mCherry-/TpH+	eYFP+/mCherry-/TpH-	eYFP-/mCherry+/TpH+	eYFP-/mCherry+/TpH-
# cells	135	57	12	345	94	37
PITX-Cre	eYFP+/mCherry+/TH+	eYFP+/mCherry+/TH-	eYFP+/mCherry-/TH+	eYFP+/mCherry-/TH-	eYFP-/mCherry+/TH+	eYFP-/mCherry+/TH-
# cells	158	556	66	918	83	232
DAT-cre	eYFP+/mCherry+/TH+	eYFP+/mCherry+/TH-	eYFP+/mCherry-/TH+	eYFP+/mCherry-/TH-	eYFP-/mCherry+/TH+	eYFP-/mCherry+/TH-
# cells	282	60	192	709	15	6
Fig 4 e
	PITX3-Cre			DAT-Cre				ePET-Cre			SERT-Cre			PITX3-Cre		DAT-Cre		ePET-Cre		SERT-Cre				PITX3-Cre			DAT-Cre				ePET-Cre			SERT-Cre			PITX3-Cre		DAT-Cre		ePET-Cre		SERT-Cre
Anatomical Region	pitx3_1	pitx3_2	pitx3_3	Dat_1	Dat_2	Dat_3	Dat_4	ePET_1	ePET_2	ePET_3	SERT_1	SERT_2	SERT_3	avg	sem	avg	sem	avg	sem	avg	sem			pitx3_1	pitx3_2	pitx3_3	Dat_1	Dat_2	Dat_3	Dat_4	ePET_1	ePET_2	ePET_3	SERT_1	SERT_2	SERT_3	avg	sem	avg	sem	avg	sem	avg	sem
Olfactory Nuclei	0.0179736	0	0.0134789	0.454641	0.0372906	0	0.00654589	0	0.0180578	0.0184725	0.0968542	0.01997	0	0.0104842	0.00540027	0.124619	0.110307	0.0121767	0.00608955	0.0389414	0.0295247		Other	0.197709	0.0763667	0.155225	0.604788	0.23866	0.37064	0.0670954	0.0693147	0.113506	0.149011	0.209205	0.0855859	0.0831185	0.1431	0.0355493	0.320296	0.113374	0.110611	0.0230519	0.12597	0.0416237
Claustrum	0.179736	0.0763667	0.141746	0.150147	0.201369	0.37064	0.0605495	0.0693147	0.0954482	0.130539	0.112351	0.0656159	0.0831185	0.132616	0.0301872	0.195677	0.0651773	0.0984338	0.0177368	0.0870284	0.0136321
Anterior Ctx.	1.71402	0.611267	1.11484	1.56132	0.978506	1.26018	0.387844	0.595637	0.208954	0.13177	0.950139	0.14193	0.830196	1.14671	0.318737	1.04696	0.249858	0.31212	0.143499	0.640755	0.251804		Cortex	2.33983	1.01444	1.8527	2.98509	1.84514	1.90944	0.814964	2.25802	0.870642	0.900224	2.74775	1.00849	1.68612	1.73566	0.387056	1.88866	0.443218	1.34296	0.457607	1.81412	0.506145
Motor Ctx.	0.333328	0.157069	0.331755	0.603738	0.150654	0.0945772	0.0343659	0.673175	0.269577	0.14778	0.412599	0.283147	0.58084	0.27405	0.0584927	0.220834	0.129824	0.36351	0.158774	0.425529	0.0861795
Piriform Ctx.	0.120913	0.0643614	0.100005	0.247795	0.620516	0.308015	0.202923	0.485203	0.154781	0.242605	0.987913	0.427216	0.121215	0.0950931	0.0165087	0.344812	0.094389	0.294196	0.0988112	0.512114	0.25377
Somatosensory Ctx.	0.171566	0.0383501	0.09957	0.263545	0.0164079	0.226218	0.158738	0.364196	0.228302	0.204428	0.277971	0.0677555	0.145952	0.103162	0.038498	0.166227	0.0544454	0.265642	0.0497566	0.163893	0.0613436
Visual cortex	0	0	0	0.0965981	0	0.0204491	0	0	0	0	0	0	0	0	0	0.0292618	0.0229571	0	0	0	0
Other Ctx.	0	0.143396	0.206532	0.212096	0.0790561	0	0.031093	0.139804	0.00902888	0.173641	0.119131	0.0884388	0.00791605	0.116643	0.0611027	0.0805612	0.0467625	0.107491	0.0501909	0.0718285	0.0331617
NAcCore	0.517965	0.427853	0.164356	2.73415	2.73415	2.30436	0.540036	0.0622658	0.0270866	0.126844	0.135596	0.0977106	0.0183059	0.370058	0.10609	2.07817	0.522624	0.0720655	0.0292114	0.0838708	0.0345586		Striatum	1.51632	0.725317	0.756558	10.4987	7.96677	11.8017	2.16342	0.40414	0.32246	0.95441	1.13416	0.407246	0.302294	0.999397	0.258617	8.10765	2.13536	0.560337	0.198442	0.614568	0.261558
NAcMedS	0.444437	0.124721	0.414802	4.41621	2.1196	4.6739	0.978611	0.0516923	0.0748107	0.158863	0.178212	0.130519	0.122204	0.327987	0.101992	3.04708	0.897211	0.095122	0.0325618	0.143645	0.0174493
NAcLatS	0.218951	0.0460201	0.0360887	1.48992	2.00922	1.55158	0.0392754	0.046993	0.0503038	0.189651	0.148187	0.0563441	0.046012	0.100353	0.059368	1.2725	0.427078	0.0956491	0.0470104	0.0835143	0.0324735
DStr	0.334962	0.126722	0.141311	1.85846	1.1038	3.27186	0.605495	0.243189	0.170259	0.479052	0.672168	0.122673	0.115772	0.200998	0.067114	1.7099	0.580865	0.2975	0.0931855	0.303538	0.184326
VP	8.18451	3.44851	1.74834	12.7173	6.0187	14.1508	1.97522	3.64079	0.682325	1.96301	5.0093	2.76442	4.53689	4.46045	1.92562	8.71552	2.86154	2.09537	0.856594	4.10354	0.683303		Pallidum	8.40182	3.63092	1.84313	13.5405	6.31256	15.9759	2.06687	4.59357	0.870642	2.33738	5.89261	2.81934	5.19194	4.62529	1.95752	9.47396	3.21029	2.60053	1.08274	4.63463	0.929908
GPe	0.0718943	0.0720315	0	0.814784	0.0730896	1.66916	0.0670954	0.543944	0.118665	0.200734	0.88331	0.0549176	0.377991	0.0479752	0.0239877	0.656032	0.380602	0.287781	0.130254	0.43874	0.241058
GPi	0.145422	0.110382	0.0947871	0.00839983	0.22076	0.155924	0.0245471	0.408839	0.0696514	0.173641	0	0	0.277062	0.116864	0.0149722	0.102408	0.0514548	0.217377	0.100327	0.0923539	0.0923539
BNST	2.39702	1.39461	0.534808	4.17577	3.33826	8.67809	2.73946	1.72229	0.526255	0.565257	0.393228	0.550603	0.665938	1.44215	0.538099	4.73289	1.34765	0.937935	0.392341	0.536589	0.0790357		Extended Amygdala	6.4329	5.1796	0.987439	8.63083	6.95843	16.6328	3.65588	8.08985	1.69098	3.87306	8.13962	2.09757	5.893	4.19998	1.64651	8.96948	2.7556	4.5513	1.87807	5.37673	1.76319
SI	1.36436	2.36703	0.128702	3.41663	1.66316	7.39874	0.549855	3.25779	0.922236	3.02948	7.12362	1.49205	4.78822	1.2867	0.647316	3.2571	1.50135	2.40317	0.743395	4.46796	1.63356
CeM	0.0718943	0.19942	0.170878	0.183746	0.116347	0.154646	0.0605495	0.433511	0.0941583	0.0677323	0.210174	0.0042793	0.208291	0.147397	0.0386403	0.128822	0.0266151	0.198467	0.117769	0.140915	0.0683198
CeC	0.218951	0.102045	0.0100005	0.109198	0.268492	0.348913	0.0343659	0.10221	0	0	0.0707035	0	0.0628336	0.110332	0.0604609	0.190242	0.0719752	0.0340699	0.0340699	0.0445124	0.0223719
CeL	2.32839	1.08347	0.0987004	0.673037	1.57217	0	0.271655	2.39547	0.118665	0.151474	0.249884	0.046359	0.158321	1.17019	0.645116	0.629216	0.343372	0.888536	0.753526	0.151521	0.0588508
BLA	0.0522867	0.0330144	0.0443499	0.0724486	0	0.0524009	0	0.178574	0.0296663	0.0591118	0.0920115	0.0042793	0.00940031	0.043217	0.0055922	0.0312124	0.0184793	0.0891172	0.0455287	0.0352304	0.028429
DB	0.0228754	0.01534	0.0195662	0.425241	0.440029	0.306737	0.0474577	0.314853	0.0812599	0.554174	0.369983	0.353042	0.254798	0.0192605	0.00218065	0.304866	0.0908395	0.316762	0.136522	0.325941	0.0359061		Septum	0.147056	0.0426853	0.12218	0.738135	0.666756	0.605805	0.142373	0.380644	0.0812599	0.602202	0.400976	0.4479	0.284483	0.103974	0.0314745	0.538267	0.134706	0.354702	0.150941	0.377786	0.0485784
Septum	0.124181	0.0273453	0.102614	0.312894	0.226727	0.299068	0.0949155	0.0657902	0	0.0480284	0.0309933	0.0948577	0.0296852	0.0847133	0.0293519	0.233401	0.0498782	0.0379395	0.0196505	0.0518454	0.0215095
PVA	0.272871	0.141729	0.0121745	0.234145	0.134246	0.624976	0.0801872	0.00587413	0	0.0443339	0.109445	0.0841595	0.107361	0.142258	0.0752572	0.268389	0.123065	0.016736	0.0139027	0.100322	0.00810364		Thalamus	2.10781	1.13083	0.5522	0.947081	0.551901	1.09914	0.850966	0.211469	0.152201	1.61203	0.383543	0.828044	1.08945	1.26361	0.453947	0.862272	0.115382	0.658566	0.477038	0.767011	0.206049
MHb	0.264702	0.0773671	0.0469588	0.216296	0.0880058	0.0626254	0.101461	0.0140979	0.0425647	0.0209354	0.010654	0.0484987	0.0118741	0.129676	0.0680812	0.117097	0.0340322	0.025866	0.00857949	0.0236756	0.0124166
LHb	1.41338	0.721315	0.493067	0.49664	0.329649	0.0306737	0.595676	0.0610909	0.0606225	1.53444	0.259569	0.524214	0.91183	0.875919	0.276688	0.36316	0.123677	0.552053	0.491196	0.565204	0.189404
Other Thal.	0.15686	0.190416	0	0	0	0.380865	0.0736413	0.130406	0.0490139	0.012315	0.00387417	0.171172	0.0583809	0.115759	0.0586845	0.113627	0.0907547	0.0639115	0.0348942	0.077809	0.0492619
PVH	1.87088	1.33258	0.120875	3.13629	2.13302	3.72302	1.14062	0.923413	0.424357	1.76597	1.91481	1.06055	1.48624	1.10811	0.517501	2.53324	0.568536	1.03791	0.391498	1.4872	0.246603		Hypothalamus	12.2727	17.1918	3.14058	28.3568	20.4338	22.4173	19.6688	8.51161	3.34584	20.3924	22.3326	9.90086	17.2535	10.8684	4.11657	22.7192	1.96642	10.7499	5.04656	16.4957	3.60869
LH	6.74335	12.913	2.75404	20.4483	12.6535	11.0336	13.1082	5.9223	1.68453	14.475	11.6448	6.02239	12.21	7.47012	2.95506	14.3109	2.0937	7.36061	3.76168	9.95906	1.97508
VMH	1.17645	0.524562	0.0565244	1.57917	2.5283	1.22056	1.79358	0.424112	0.185737	0.82264	0.214048	0.21967	0.228576	0.585846	0.324744	1.7804	0.2759	0.477496	0.185785	0.220765	0.00422947
STh	0.666656	0.321807	0	0.802184	0.035799	0.964943	0.56622	0	0.170259	0.511071	4.84368	0.38585	0.829701	0.329488	0.192485	0.592286	0.202749	0.22711	0.150247	2.01974	1.41777
MMB	0	0.156735	0	0.886182	0.496711	0.313127	0.636588	0.0552168	0.205085	0.343588	0.618898	0.372299	0.362159	0.052245	0.052245	0.583152	0.120785	0.201296	0.083267	0.451119	0.0839408
PO	0.812078	0.506221	0.163921	1.39752	1.63035	3.35621	0.428756	0.966882	0.196056	0.602202	1.5177	0.653306	1.12606	0.494073	0.187205	1.70321	0.60933	0.58838	0.222626	1.09902	0.249896
ZI	1.00325	1.43696	0.0452196	0.107098	0.956131	1.80591	1.99486	0.219692	0.47982	1.87188	1.57872	1.18679	1.01078	0.828477	0.411155	1.216	0.433188	0.857129	0.5129	1.25876	0.167854
SN	12.3413	9.73458	4.07585	2.08526	6.21709	1.55413	8.48839	5.32901	2.55775	3.644	12.9029	6.34477	16.1611	8.71724	2.43965	4.58622	1.66671	3.84359	0.806193	11.8029	2.88661		Midbrain	49.7247	45.6319	47.3418	16.5918	48.5748	17.2118	58.0228	44.0137	77.1943	44.6245	43.1747	57.4403	52.5086	47.5661	1.18679	35.1003	10.6832	55.2775	10.9598	51.0412	4.18297
DpMe	13.5129	7.43058	9.01304	4.35006	8.40829	5.98392	12.2474	4.64644	23.1488	9.53055	7.83357	7.12146	8.18371	9.98549	1.82188	7.74741	1.71606	12.4419	5.53597	7.71291	0.312523
Superior Colliculus	5.16168	5.5034	8.46432	0.728685	4.31229	0.909986	6.07459	4.36565	1.20471	3.62799	5.91488	4.57742	6.25615	6.37647	1.04858	3.00639	1.31346	3.06612	0.954754	5.58282	0.512262
PAG	14.3331	18.9099	19.1418	5.69824	25.559	3.97863	27.1835	20.5712	44.5588	16.007	10.468	12.9135	11.318	17.4616	1.56568	15.6048	6.23471	27.0457	8.85514	11.5665	0.716803
IPN	0.380713	0.154067	0.121745	0	0.102922	0	0.0916425	1.01505	0.555921	0.133002	0.507516	2.71949	0.634768	0.218842	0.0814716	0.0486412	0.0281772	0.567991	0.254697	1.28726	0.717058
MnR	3.99503	3.89937	6.52509	3.72953	3.97518	4.78509	3.93736	8.08633	5.16839	11.682	5.54781	23.7636	9.95493	4.8065	0.859742	4.10679	0.23246	8.31223	1.8837	13.0888	5.48695
PPTg	2.87904	2.28667	6.77859	1.94666	1.9242	1.14004	2.77546	3.66546	1.88446	5.41612	3.05672	3.89487	3.97386	3.98143	1.40899	1.94659	0.333923	3.65535	1.01952	3.64182	0.293436		Hindbrain	16.8592	25.3761	43.2482	17.1063	6.45128	11.9755	12.5468	31.4677	15.3581	24.5548	15.5848	24.9647	15.7074	28.4945	7.77576	12.02	2.18251	23.7935	4.66599	18.7523	3.1064
LDTg	4.01954	3.76164	3.44147	2.11991	0.751779	4.02464	1.90976	3.53858	2.97566	4.92106	2.11626	5.26425	3.40885	3.74088	0.167198	2.20152	0.678067	3.81177	0.577962	3.59645	0.913573
PBN	7.20903	9.89999	9.20653	4.64511	1.71388	1.67427	2.01941	5.86708	2.9447	3.11322	3.0296	4.48042	2.45744	8.77185	0.806643	2.51317	0.714818	3.975	0.947289	3.32249	0.602067
Pontine Reticular	1.95422	5.32699	11.2497	4.35531	0.845751	2.34015	4.55267	9.71933	6.67234	8.32984	4.86402	8.3111	5.39034	6.17696	2.71681	3.02347	0.881365	8.24051	0.880724	6.18849	1.07213
RMg	0.797373	4.10079	12.5719	4.03927	1.21567	2.79642	1.28954	8.67726	0.880961	2.77456	2.51821	3.01405	0.476942	5.82336	3.50644	2.33523	0.674741	4.11093	2.34769	2.00307	0.776371

## Sheet: Figure 5
	PITX3-Cre			DAT-Cre				ePET-Cre			SERT-Cre			DA		5HT				PITX3-Cre			DAT-Cre				ePET-Cre			SERT-Cre			DA		5HT
Anatomical Region	pitx3_1	pitx3_2	pitx3_3	Dat_1	Dat_2	Dat_3	Dat_4	ePET_1	ePET_2	ePET_3	SERT_1	SERT_2	SERT_3	avg	sem	avg	sem			pitx3_1	pitx3_2	pitx3_3	Dat_1	Dat_2	Dat_3	Dat_4	ePET_1	ePET_2	ePET_3	SERT_1	SERT_2	SERT_3	avg	sem	avg	sem
Olfactory Nuclei	0.0179736	0	0.0134789	0.454641	0.0372906	0	0.00654589	0	0.0180578	0.0184725	0.0968542	0.01997	0	0.124619	0.110307	0.0255591	0.0147504		Other	0.197709	0.0763667	0.155225	0.604788	0.23866	0.37064	0.0670954	0.0693147	0.113506	0.149011	0.209205	0.0855859	0.0831185	0.320296	0.113374	0.11829	0.0215541
Claustrum	0.179736	0.0763667	0.141746	0.150147	0.201369	0.37064	0.0605495	0.0693147	0.0954482	0.130539	0.112351	0.0656159	0.0831185	0.195677	0.0651773	0.0927311	0.0103242
Anterior Ctx.	1.71402	0.611267	1.11484	1.56132	0.978506	1.26018	0.387844	0.595637	0.208954	0.13177	0.950139	0.14193	0.830196	1.04696	0.249858	0.476438	0.148995		Cortex	2.33983	1.01444	1.8527	2.98509	1.84514	1.90944	0.814964	2.25802	0.870642	0.900224	2.74775	1.00849	1.68612	1.88866	0.443218	1.57854	0.322827
Motor Ctx.	0.333328	0.157069	0.331755	0.603738	0.150654	0.0945772	0.0343659	0.673175	0.269577	0.14778	0.412599	0.283147	0.58084	0.220834	0.129824	0.39452	0.0819729
Piriform Ctx.	0.120913	0.0643614	0.100005	0.247795	0.620516	0.308015	0.202923	0.485203	0.154781	0.242605	0.987913	0.427216	0.121215	0.344812	0.094389	0.403155	0.131175
Somatosensory Ctx.	0.171566	0.0383501	0.09957	0.263545	0.0164079	0.226218	0.158738	0.364196	0.228302	0.204428	0.277971	0.0677555	0.145952	0.166227	0.0544454	0.214768	0.0420166
Visual cortex	0	0	0	0.0965981	0	0.0204491	0	0	0	0	0	0	0	0.0292618	0.0229571	0	0
Other Ctx.	0	0.143396	0.206532	0.212096	0.0790561	0	0.031093	0.139804	0.00902888	0.173641	0.119131	0.0884388	0.00791605	0.0805612	0.0467625	0.0896599	0.0280599
NAcCore	0.517965	0.427853	0.164356	2.73415	2.73415	2.30436	0.540036	0.0622658	0.0270866	0.126844	0.135596	0.0977106	0.0183059	2.07817	0.522624	0.0779681	0.0204081		Striatum	1.51632	0.725317	0.756558	10.4987	7.96677	11.8017	2.16342	0.40414	0.32246	0.95441	1.13416	0.407246	0.302294	8.10765	2.13536	0.587452	0.147328
NAcMedS	0.444437	0.124721	0.414802	4.41621	2.1196	4.6739	0.978611	0.0516923	0.0748107	0.158863	0.178212	0.130519	0.122204	3.04708	0.897211	0.119383	0.0197654
NAcLatS	0.218951	0.0460201	0.0360887	1.48992	2.00922	1.55158	0.0392754	0.046993	0.0503038	0.189651	0.148187	0.0563441	0.046012	1.2725	0.427078	0.0895817	0.0256956
DStr	0.334962	0.126722	0.141311	1.85846	1.1038	3.27186	0.605495	0.243189	0.170259	0.479052	0.672168	0.122673	0.115772	1.7099	0.580865	0.300519	0.0923782
VP	8.18451	3.44851	1.74834	12.7173	6.0187	14.1508	1.97522	3.64079	0.682325	1.96301	5.0093	2.76442	4.53689	8.71552	2.86154	3.09945	0.664656		Pallidum	8.40182	3.63092	1.84313	13.5405	6.31256	15.9759	2.06687	4.59357	0.870642	2.33738	5.89261	2.81934	5.19194	9.47396	3.21029	3.61758	0.783766
GPe	0.0718943	0.0720315	0	0.814784	0.0730896	1.66916	0.0670954	0.543944	0.118665	0.200734	0.88331	0.0549176	0.377991	0.656032	0.380602	0.36326	0.1271
GPi	0.145422	0.110382	0.0947871	0.00839983	0.22076	0.155924	0.0245471	0.408839	0.0696514	0.173641	0	0	0.277062	0.102408	0.0514548	0.154866	0.0670858
BNST	2.39702	1.39461	0.534808	4.17577	3.33826	8.67809	2.73946	1.72229	0.526255	0.565257	0.393228	0.550603	0.665938	4.73289	1.34765	0.737262	0.200224		Extended Amygdala	6.4329	5.1796	0.987439	8.63083	6.95843	16.6328	3.65588	8.08985	1.69098	3.87306	8.13962	2.09757	5.893	8.96948	2.7556	4.96401	1.16673
SI	1.36436	2.36703	0.128702	3.41663	1.66316	7.39874	0.549855	3.25779	0.922236	3.02948	7.12362	1.49205	4.78822	3.2571	1.50135	3.43557	0.92596
CeM	0.0718943	0.19942	0.170878	0.183746	0.116347	0.154646	0.0605495	0.433511	0.0941583	0.0677323	0.210174	0.0042793	0.208291	0.128822	0.0266151	0.169691	0.0622338
CeC	0.218951	0.102045	0.0100005	0.109198	0.268492	0.348913	0.0343659	0.10221	0	0	0.0707035	0	0.0628336	0.190242	0.0719752	0.0392912	0.0183767
CeL	2.32839	1.08347	0.0987004	0.673037	1.57217	0	0.271655	2.39547	0.118665	0.151474	0.249884	0.046359	0.158321	0.629216	0.343372	0.520029	0.376049
BLA	0.0522867	0.0330144	0.0443499	0.0724486	0	0.0524009	0	0.178574	0.0296663	0.0591118	0.0920115	0.0042793	0.00940031	0.0312124	0.0184793	0.0621738	0.026859
DB	0.0228754	0.01534	0.0195662	0.425241	0.440029	0.306737	0.0474577	0.314853	0.0812599	0.554174	0.369983	0.353042	0.254798	0.304866	0.0908395	0.321352	0.0631641		Septum	0.147056	0.0426853	0.12218	0.738135	0.666756	0.605805	0.142373	0.380644	0.0812599	0.602202	0.400976	0.4479	0.284483	0.538267	0.134706	0.366244	0.0711005
Septum	0.124181	0.0273453	0.102614	0.312894	0.226727	0.299068	0.0949155	0.0657902	0	0.0480284	0.0309933	0.0948577	0.0296852	0.233401	0.0498782	0.0448925	0.0133951
PVA	0.272871	0.141729	0.0121745	0.234145	0.134246	0.624976	0.0801872	0.00587413	0	0.0443339	0.109445	0.0841595	0.107361	0.268389	0.123065	0.058529	0.020028		Thalamus	2.10781	1.13083	0.5522	0.947081	0.551901	1.09914	0.850966	0.211469	0.152201	1.61203	0.383543	0.828044	1.08945	0.862272	0.115382	0.712789	0.23365
MHb	0.264702	0.0773671	0.0469588	0.216296	0.0880058	0.0626254	0.101461	0.0140979	0.0425647	0.0209354	0.010654	0.0484987	0.0118741	0.117097	0.0340322	0.0247708	0.00676724
LHb	1.41338	0.721315	0.493067	0.49664	0.329649	0.0306737	0.595676	0.0610909	0.0606225	1.53444	0.259569	0.524214	0.91183	0.36316	0.123677	0.558629	0.235453
Other Thal.	0.15686	0.190416	0	0	0	0.380865	0.0736413	0.130406	0.0490139	0.012315	0.00387417	0.171172	0.0583809	0.113627	0.0907547	0.0708602	0.0271758
PVH	1.87088	1.33258	0.120875	3.13629	2.13302	3.72302	1.14062	0.923413	0.424357	1.76597	1.91481	1.06055	1.48624	2.53324	0.568536	1.26256	0.230021		Hypothalamus	12.2727	17.1918	3.14058	28.3568	20.4338	22.4173	19.6688	8.51161	3.34584	20.3924	22.3326	9.90086	17.2535	22.7192	1.96642	13.6228	3.05758
LH	6.74335	12.913	2.75404	20.4483	12.6535	11.0336	13.1082	5.9223	1.68453	14.475	11.6448	6.02239	12.21	14.3109	2.0937	8.65984	1.98692
VMH	1.17645	0.524562	0.0565244	1.57917	2.5283	1.22056	1.79358	0.424112	0.185737	0.82264	0.214048	0.21967	0.228576	1.7804	0.2759	0.349131	0.101007
STh	0.666656	0.321807	0	0.802184	0.035799	0.964943	0.56622	0	0.170259	0.511071	4.84368	0.38585	0.829701	0.592286	0.202749	1.12343	0.75313
MMB	0	0.156735	0	0.886182	0.496711	0.313127	0.636588	0.0552168	0.205085	0.343588	0.618898	0.372299	0.362159	0.583152	0.120785	0.326208	0.0769185
PO	0.812078	0.506221	0.163921	1.39752	1.63035	3.35621	0.428756	0.966882	0.196056	0.602202	1.5177	0.653306	1.12606	1.70321	0.60933	0.843701	0.188255
ZI	1.00325	1.43696	0.0452196	0.107098	0.956131	1.80591	1.99486	0.219692	0.47982	1.87188	1.57872	1.18679	1.01078	1.216	0.433188	1.05795	0.257515
SN	12.3413	9.73458	4.07585	2.08526	6.21709	1.55413	8.48839	5.32901	2.55775	3.644	12.9029	6.34477	16.1611	4.58622	1.66671	7.82326	2.22802		Midbrain	49.7247	45.6319	47.3418	16.5918	48.5748	17.2118	58.0228	44.0137	77.1943	44.6245	43.1747	57.4403	52.5086	35.1003	10.6832	53.1594	5.33107
DpMe	13.5129	7.43058	9.01304	4.35006	8.40829	5.98392	12.2474	4.64644	23.1488	9.53055	7.83357	7.12146	8.18371	7.74741	1.71606	10.0774	2.69576
Superior Colliculus	5.16168	5.5034	8.46432	0.728685	4.31229	0.909986	6.07459	4.36565	1.20471	3.62799	5.91488	4.57742	6.25615	3.00639	1.31346	4.32447	0.742619
PAG	14.3331	18.9099	19.1418	5.69824	25.559	3.97863	27.1835	20.5712	44.5588	16.007	10.468	12.9135	11.318	15.6048	6.23471	19.3061	5.26932
IPN	0.380713	0.154067	0.121745	0	0.102922	0	0.0916425	1.01505	0.555921	0.133002	0.507516	2.71949	0.634768	0.0486412	0.0281772	0.927625	0.376399
MnR	3.99503	3.89937	6.52509	3.72953	3.97518	4.78509	3.93736	8.08633	5.16839	11.682	5.54781	23.7636	9.95493	4.10679	0.23246	10.7005	2.80567
PPTg	2.87904	2.28667	6.77859	1.94666	1.9242	1.14004	2.77546	3.66546	1.88446	5.41612	3.05672	3.89487	3.97386	1.94659	0.333923	3.64858	0.474461		Hindbrain	16.8592	25.3761	43.2482	17.1063	6.45128	11.9755	12.5468	31.4677	15.3581	24.5548	15.5848	24.9647	15.7074	12.02	2.18251	21.2729	2.74862
LDTg	4.01954	3.76164	3.44147	2.11991	0.751779	4.02464	1.90976	3.53858	2.97566	4.92106	2.11626	5.26425	3.40885	2.20152	0.678067	3.70411	0.485849
PBN	7.20903	9.89999	9.20653	4.64511	1.71388	1.67427	2.01941	5.86708	2.9447	3.11322	3.0296	4.48042	2.45744	2.51317	0.714818	3.64874	0.52274
Pontine Reticular	1.95422	5.32699	11.2497	4.35531	0.845751	2.34015	4.55267	9.71933	6.67234	8.32984	4.86402	8.3111	5.39034	3.02347	0.881365	7.2145	0.77173
RMg	0.797373	4.10079	12.5719	4.03927	1.21567	2.79642	1.28954	8.67726	0.880961	2.77456	2.51821	3.01405	0.476942	2.33523	0.674741	3.057	1.2021

## Sheet: Figure 6
Fig. 6 b
VGLUT2-Cre	beads+eYFP+TH+	beads+eYFP+TH-	beads+eYFP-TH+	beads+eYFP-TH-	total cells
TOTAL	21	49	4	45	119
Fig. 6 d-f
DAT-Cre	EPSC (pA)		VGlut2-Cre	EPSC	CNQX	TH-Cre	EPSC	CNQX
cell 1	0		cell 1	34.2		cell 1	0
cell 2	0		cell 2	74.8		cell 2	0
cell 3	0		cell 3	0		cell 3	0
cell 4	0		cell 4	31.9		cell 4	0
cell 5	0		cell 5	43.3		cell 5	0
cell 6	0		cell 6	143.9	4.6	cell 6	0
cell 7	0		cell 7	0		cell 7	0
cell 8	10.05		cell 8	46	4.8	cell 8	0
cell 9	0		cell 9	0		cell 9	0
cell 10	0		cell 10	0		cell 10	0
cell 11	0		cell 11	0		cell 11	0
cell 12	0		cell 12	106.6		cell 12	0
cell 13	0		cell 13	133.6	3.9	cell 13	0
cell 14	0		cell 14	0		cell 14	0
cell 15	0		cell 15	78.7	1.1	cell 15	0
cell 16	0		cell 16	83.6		cell 16	0
cell 17	0		cell 17	56.3		cell 17	43.5
cell 18	0		cell 18	26		cell 18	14.7
cell 19	0		cell 19	0		cell 19	56.3	6.5
cell 20	0		cell 20	101.8		cell 20	0
cell 21	0		cell 21	174.4	7.7	cell 21	227.4
cell 22	0		cell 22	0		cell 22	37.2	9.9
cell 23	0		cell 23	0		cell 23	0
cell 24	0		cell 24	0		cell 24	26.6
cell 25	0		cell 25	0		cell 25	0
cell 26	0		cell 26	10.4		cell 26	16.8
cell 27	0		cell 27	0		cell 27	11.1
cell 28	0		cell 28	0
cell 29	0		cell 29	13.3	0.4
cell30	0
cell31	0
cell32	0
cell33	0
cell34	0
cell35	0
cell36	0
cell 37	0
cell38	0
cell39	0
cell40	0
cell41	0
cell42	0
cell43	0
cell44	0
cell45	0
cell46	0
cell47	0
cell48	0
cell49	0
cell50	0
cell51	0
cell52	0
cell53	0
cell54	0
cell55	0
cell56	0
cell57	37.5
cell58	30.2
cell59	0
cell60	0
cell61	0
cell62	0
cell63	0
avg responders	25.9		avg responders	72.4	3.8	avg responders	54.2	8.2
SEM	8.2		SEM	12.2	1.1	SEM	25.4	1.7
# responding cells	3		# responding cells	16	6	# responding cells	8	2

## Sheet: Supplementary Fig. 1
Fig. S1 d-g		n=1 mouse
	TpH+/5HT+	TpH+/5HT-	TpH-/5HT+
Total	261	8	7
Fig. S1 h-o		n= 3 mice of each genotype
	SERT-Cre ; MnR				ePET-Cre ; MnR
Anatomical subregion	%	n	EYFP+ / TpH+	EYFP+ /TpH-	%	n	EYFP+ / TpH+	EYFP+ /TpH-
1	91.2181	353	322	31	73.1343	67	49	18
2	79.868	303	242	61	83.871	62	52	10
3	84.6154	91	77	14	77.6316	76	59	17
Total	85.8099	747	641	106	78.0488	205	160	45
Fig. S1 p-r		n= 3 mice
PITX3-Cre ; DR	%	n	EYFP+ / TH+	EYFP+ /TH-
Total	40.1053	950	381	569
Fig. S1 s-z		n=3 mice
		DA-targeting
		PITX3-Cre ; VTA
	Anatomical subregion	%	n	EYFP+ / TH+	EYFP+ /TH-
Anterior midbrain	1	84.5161	155	131	24
	3	11.0465	172	19	153
	2	26.0504	119	31	88
posterior midbrain	1	79.8611	144	115	29
	2	0	8	0	8
	3	31.8841	138	44	94
	4	17.037	135	23	112
